# Supplementary material for: Physiologically-Based Pharmacokinetic Modelling to Predict the Pharmacokinetics and Pharmacodynamics of Linezolid in Adults and Children with Tuberculous Meningitis
Source: Antibiotics (Basel). 2023 Apr 3;12(4):702. doi: 10.3390/antibiotics12040702 (PMC10135070; doi:10.3390/antibiotics12040702)
Supplement: Supplementary file 1 [file antibiotics-12-00702-s001.zip]

Archive with 1 entries (1 files):
- antibiotics-2298930-supplementary.pdf
